# Supplementary material for: Potential Suitable Habitats of Chili Pepper in China under Climate Change
Source: Plants (Basel). 2024 Apr 4;13(7):1027. doi: 10.3390/plants13071027 (PMC11013778; doi:10.3390/plants13071027)
Supplement: Supplementary file 1 [file plants-13-01027-s001.zip]

Archive with 1 entries (1 files):
- plants-2920905-supplementary.pdf
